# Supplementary material for: Identification and Genome Characterization of a Novel Nege-like Virus Isolated from Aphids (Aphis gossypii) in Yunnan Province
Source: Int J Mol Sci. 2024 May 26;25(11):5802. doi: 10.3390/ijms25115802 (PMC11172052; doi:10.3390/ijms25115802)
Supplement: Supplementary file 1 [file ijms-25-05802-s001.zip]

Archive with 2 entries (2 files):
- Supplementary Materials-File.S1.zip
- Supplementary Materials-File.S2.zip
